# Supplementary material for: Identification and Characterization of Cancer Mutations in Japanese Lung Adenocarcinoma without Sequencing of Normal Tissue Counterparts
Source: PLoS One. 2013 Sep 12;8(9):e73484. doi: 10.1371/journal.pone.0073484 (PMC3772023; doi:10.1371/journal.pone.0073484)
Supplement: Table S1 — The comparison of our dataset with the other different study. We provided the comparison of our dataset with the genes identified in the other different study with transcriptome and epigenome data in lung cancers. (XLSX) [file pone.0073484.s002.xlsx]

## Sheet: TableS1
Table S1. The comparison of our dataset with the genes identified in the other different study
Genes indentified in the other different study (Huang et al. 2012 PLoS ONE, Table S4)	Number of patiants having SNVs in our dataset	* (Genes identified in the enrichment analysis of our study)
TGFB1	0
WNT5A	0
BMP4	0
SHH	0
SFRP1	0
FGF2	0
TNF	0
CTNNB1	3
IL6	1
BCL2	0
TGFB2	1
THBS1	0
FGF10	0
NOTCH1	2
PSEN1	0
SFRP2	0
CAV1	0
AKT1	0
PRKCA	0
IL1B	0
FGFR2	1
EDN1	0
BMP7	0
DRD2	0
APOE	0
BMP2	2
INS	0
JAK2	0
LRP6	0
TGFB3	1
ILK	0
WNT11	0
AGT	0
PTEN	4
FGFR1	0
CALR	0
MAP2K1	0
ERBB2	1
WNT7A	0
ADAM8	1
INSR	0
WNT4	0
AXIN1	0
GHRL	0
PROX1	1
P2RX7	1
PML	1
ADIPOQ	0
LEF1	1
NKX2-5	0
TRAF6	0
APC	2
CCL5	0
EP300	5
IFNG	0
PTK2B	1
SMO	1
GLI3	2
PIK3R1	0
ENG	0
SLIT2	6
SNCA	1
WNT1	0
DRD3	0
F2R	0
PPARG	0
EGFR	37	*
FOXC2	0
ADAM17	0
DRD1	0
ITGB3	2
KIT	1
SMAD7	0
ADRB2	1
DAB2IP	1
MAPK1	0
WNT7B	1
ACVR1	0
CD74	0
ERBB3	0
SRC	0
TGFBR1	1
TP53	23	*
NRG1	2
PDGFB	1
PPARD	0
THRA	0
ADORA1	0
GLI2	1
IGF1R	1
LIF	0
NOD2	2
RHOC	0
SMAD3	0
THY1	0
WNT3	1
FOXP3	0
IGF1	0
SKI	0
APP	1
DVL1	1
GATA6	0
IL6R	0
MAP3K1	2
NOG	0
RXRA	0
IL6ST	1
SPHK1	0
EDNRA	1
EFNA1	0
HDAC2	1
HMOX1	0
IRAK1	0
PSEN2	1
SMAD4	3
ADRA2A	0
EREG	0
FZD1	1
HTR2B	0
NF1	7
PLA2G1B	0
SERPINE1	1
AKT2	1
FOXF1	0
JUN	1
TCF7L2	0
WNT2	1
EGF	2
FGFR3	2
RB1	1
TSC1	1
VEGFA	0
F2	0
GREM1	0
HDAC4	0
HDAC9	0
IL2	0
RELA	0
RPS6KB1	0
S1PR1	0
SOD1	0
CCNB1	0
HDAC5	0
LRRK2	3
LYN	0
NKX2-1	0
PPP2CA	0
PTPRJ	0
TLR4	5
TP63	1
CDK5	0
COL1A1	0
MAP3K7	1
NR2F2	0
PLCB1	3
SIRT1	1
CCR2	0
NCKAP1L	3
RHOA	0
TSC2	0
VEGFB	0
CDK1	0
CDKN2A	1
CREB1	0
IL12B	0
PTGS2	0
ADAM9	0
ADNP	2
AXIN2	0
C5	1
FOXC1	0
GJA1	0
IL1A	0
CDH13	0
IHH	1
NGF	2
SOX2	0
VEGFC	2
ANG	1
DKK1	0
EDN3	0
FGF1	0
FLT1	1
GSK3B	1
HDAC6	0
HHEX	0
SYK	0
TGFBR2	1
TLR9	1
WWTR1	0
ADA	0
ADORA2B	0
AZU1	0
CALCA	2
ENPP1	0
HRAS	0
HSPA5	0
INPPL1	0
STAT5B	0
TBX3	2
TP73	0
UBE2B	0
ANGPT1	4
CNTF	1
DLC1	4
FOXA1	0
IL4	0
PSMD10	0
SMAD2	1
STAT5A	1
DNAJA3	0
ROBO1	0
SKIL	0
TNFAIP3	2
WNT10B	3
ARRB1	0
FOXS1	0
GPX1	0
IL10	0
IRS1	0
MYOCD	0
NEDD4	0
NTRK3	3
SFRP5	0
ACVR2B	2
ASCL1	0
C5AR1	2
ELANE	0
EPHA2	2
HDAC3	1
KITLG	1
MTOR	2
NCOR1	4
TBX5	1
ACVRL1	0
BMPR2	0
CD4	0
CITED1	0
HIF1A	0
INHBA	3
NOS3	1
PRKCQ	1
PTPRC	3
SMAD1	0
WNT5B	0
BMP10	1
CD24	0
RARA	0
RIPK2	0
ACVR1B	1
ATP7A	1
BRCA1	4
CCL11	0
CDH1	1
CDKN1B	0
CTGF	0
FOXJ1	0
FRS2	0
GATA4	0
GNAQ	1
HNF1B	0
OVOL2	1
PDGFA	0
PLCG1	0
TLR2	1
TLR3	0
AKAP5	0
AR	0
BAK1	0
CAV3	0
DNMT3B	0
F3	0
FGF9	0
FOXA2	1
GHR	1
GNAS	2
LIMK1	0
MEN1	0
MESP1	0
NGFR	0
NR3C1	0
PRNP	1
RARG	1
ROR2	2
BCL10	0
DUSP6	0
GDF2	0
GRM5	0
IGFBP3	1
LCK	0
MSX1	0
NIPBL	4
P2RY2	1
PLEK	0
SRF	1
VDR	0
BRCA2	1
CNR1	0
EIF2AK3	0
FOXD1	0
FZD7	0
HMGB2	0
JUP	2
NR1H2	1
WNT9B	0
B4GALT1	0
CCL2	0
FOXD2	0
FOXD4	0
HDAC1	0
NFKB1	0
NFKBIA	1
PEBP1	0
TGFB1I1	0
ABL1	0
ADAM10	0
CACNA1A	0
CAPRIN2	2
CITED2	0
GDNF	0
HTR2A	0
MECOM	0
MIF	0
MTDH	0
NRP1	1
PDGFRA	4
TRIB3	0
TWIST1	1
ADRA2C	0
AVPR1A	1
BDKRB1	0
FOXO1	0
HCRT	0
HMGB1	0
IRAK3	1
IRS2	0
LDB1	0
LHCGR	3
NR1H3	0
P2RY1	0
PAFAH1B1	0
PDPK1	0
PRKCD	0
PTPRF	0
RYK	0
TAF7	0
TAOK2	0
TIRAP	0
TSPO	0
YWHAB	0
ZEB2	3
ADRA2B	0
APOA1	0
DAB2	3
FOXO4	1
FOXP1	1
FURIN	0
HIPK2	0
MALT1	0
MDM2	0
NODAL	0
PLCE1	1
RPS27A	0
SALL1	6
SLC11A1	1
ATM	4
CD3E	0
CDK5R1	0
CSF1	1
EDN2	0
EDNRB	2
ERBB4	4
FGF7	0
FZD4	0
MAPK3	0
MEF2C	0
NUP62	0
PAK2	1
PRKACA	0
SOX9	0
TNFRSF11A	0
TRAF2	0
ACVR2A	2
ADCY1	2
AGTR1	0
CHRNA3	0
DRD4	0
DVL2	1
FOXG1	0
FZD6	0
HOXA7	0
LRP1	1
MAP2K2	0
NKX6-1	1
PF4	0
PIK3CB	0
PLD2	1
PPP2R1A	0
PRKCZ	1
RAC1	0
CD38	0
CTNNBIP1	0
F7	2
FCER1A	0
FOXO6	0
GIMAP5	2
HNF1A	0
ITCH	3
KDR	4
LRP5	1
NF2	0
P2RX4	0
PRKAA1	0
RAF1	0
RIPK1	1
SFRP4	0
SNAI1	0
TAF9	0
UBA52	0
WNT16	0
ADCY3	1
ADCY6	1
ANAPC2	0
BMI1	4
BRAF	2
CCK	0
FOXO3	1
KAT5	0
KRAS	7	*
LATS1	0
MS4A2	0
MYH9	1
NLRP12	0
PAK1	0
PICK1	1
PPAP2B	0
SERPINE2	0
SIX1	1
SRCIN1	0
TNFRSF4	0
TNFSF11	1
UBB	0
UBC	0
VHL	0
WNT9A	0
WT1	1
ABCA1	1
ADCY7	0
ALOX12	1
APOA2	0
BAMBI	0
FZD10	0
GNA13	0
HAND1	0
HES1	0
HOXA13	0
HTR1B	2
NBN	0
NOTCH2	2
PLA2G4A	1
PPARA	0
PRKACB	0
PRKCB	0
SOCS3	0
SUFU	1
THBS4	0
TTN	8
ZNF675	3
CCDC88A	1
CEBPA	0
CLN3	0
DRD5	2
ECE1	1
EPB41L5	2
ESR1	2
FASLG	0
GHSR	1
HOXA5	3
ITGA5	0
KDM1A	1
MAP2K6	0
MAPK14	0
MDFI	1
MED1	1
MSH2	1
NR0B1	0
NR4A2	2
OSM	0
PCSK9	0
PKN1	0
PRKDC	0
RELN	8
SPAG9	0
WNT8A	0
ZBTB16	0
BMP6	0
BTG1	0
CCND1	0
CENPE	2
DGKD	1
FGF4	0
FOXB1	0
FOXD3	0
FRZB	1
GNAI2	0
IFNB1	0
IL23A	0
IL5	0
INPP5D	0
MMP14	0
NOD1	2
NOTCH4	1
PHB	0
PRKAG2	1
PSMC5	0
RAP2A	1
SMARCA4	0
TFAP4	0
TRIM24	2
ULK1	0
VTN	2
WNT2B	0
ADCY2	5
ADRBK1	1
ALX1	0
ANGPT4	0
APOA4	0
ARRB2	1
BDKRB2	1
CCL24	0
CSF2	0
DSCAM	5
FOXM1	1
FOXP2	2
HSPD1	1
ICAM1	0
NKX3-1	0
NTN1	0
ONECUT1	0
PBX1	0
PRDM16	2
PRKCI	1
RPS6KA5	0
SERPINF1	1
TLR6	2
TNFSF4	0
WNT6	0
ADCY8	2
ADCY9	0
AGTR2	0
ANXA3	1
BMPR1A	1
CASP3	0
CD36	1
CDKL5	1
CENPF	5
CST3	0
DGKZ	0
DICER1	3
EPO	0
ERN1	0
HEY2	0
HOPX	0
IL23R	1
IL31RA	0
ITGAV	2
JAG1	0
MUL1	0
NPM1	0
POU4F1	1
PPARGC1A	2
PPT1	0
PRLR	1
RNF6	2
SPHK2	0
STK4	0
TNFRSF1A	0
TRIM16	3
XRCC5	2
ADCY4	2
AGRN	2
ARNT	1
C3AR1	0
DVL3	0
FAS	0
FOXH1	1
FZD5	0
GHRH	0
GRIN2B	4
HSP90AB1	0
ID2	0
IKBKB	0
IRAK2	0
MAPK11	0
NEUROD1	1
NTF3	1
NTRK1	0
ONECUT2	0
PARK2	0
PDGFRB	1
PRKACG	1
PRKAR2A	0
PTPRM	1
RHOB	0
SIAH2	0
SMAD6	0
SPN	0
TERF1	0
TRPV1	0
VAV2	1
VAV3	2
ADCY5	1
APOH	1
ATP2B2	1
BLM	4
C6	2
CD44	0
CDH2	2
CHD7	0
CX3CL1	0
CXCR4	0
CYP27B1	0
EPHB2	2
FKBP1A	0
FOXA3	1
GSK3A	0
IGHM	0
IRF4	0
LIG4	1
MLL2	0
MLL5	1
MNAT1	0
MRE11A	1
MYST3	0
NPR1	0
NRAS	0
PIAS1	0
PROK2	1
ROBO2	3
RUNX2	0
TNIK	0
TPM1	2
ADCYAP1R1	1
ARF6	0
BCL9L	1
CCKAR	0
CD28	1
CTNNA1	0
DAXX	0
DLX1	0
ERRFI1	0
FSTL3	0
FZD2	0
HBEGF	0
MUSK	0
MYD88	0
NCK2	0
NPTN	0
PTPRK	2
PXN	0
RBM15	1
RBP4	0
RTN4	1
TACR1	0
TGFBR3	0
THRB	0
ADM	0
AGAP2	1
APOB	6
BCL3	0
BCOR	1
CARTPT	0
CHUK	0
DAG1	0
DLX2	0
GLI1	4
GRM4	3
HOXA2	1
IGFBP5	0
JUNB	0
LBP	2
LEP	0
MLL	0
MYOD1	0
NDFIP1	0
PGR	2
PINK1	0
PRKCG	1
PSMC3	0
PTHLH	0
SELE	2
SLC9A3R1	0
SNX6	0
STK11	0
TAB1	0
TNFSF15	0
TRIM28	0
UBE2N	0
ZAK	1
ZFPM2	0
ABCG1	2
AMOT	0
BRD7	2
CDC42	0
CDK2	0
CREB3	0
DUSP3	0
FOXL2	1
IL12A	0
INHA	0
KISS1R	0
MAP2K3	0
MAP3K11	0
NME1	0
OSR1	0
PCGF2	0
PDE3B	0
PRKAR2B	0
PTPN6	0
RHOG	0
RHOQ	0
RUNX1	0
S100A7	1
SLIT1	3
SOX17	0
TCF3	0
TRIB1	0
TRIB2	0
TULP3	0
ARHGDIA	2
ATF1	0
BUB1B	1
CDC20	0
CDC6	0
CRHR1	1
CYLD	0
DNMT1	0
HAND2	0
HDAC7	0
HNF4A	0
HTT	3
ING4	0
JMJD6	0
LATS2	1
MAPK8	1
MLXIPL	0
P2RX1	0
PSMA6	1
PSMD9	0
ROCK1	1
SDCBP	0
SHC1	1
SOX18	0
SP100	2
STK3	0
WNT8B	0
ALS2	2
ANGPTL3	0
CAV2	0
CD40LG	0
CDKN1A	0
CDKN2B	0
CEBPB	0
CHRNB2	1
CIITA	0
CORO1A	0
FIGF	1
GAS1	1
GTPBP4	0
HSP90B1	0
IGHMBP2	0
IKBKG	0
LAMA5	1
LGALS1	0
LPAR3	0
LRP8	1
MDFIC	0
PIM1	0
PLK1	0
PPAP2A	0
PRRX1	0
RFX3	0
SCG2	2
SEMA7A	0
SIRT2	0
SMYD2	0
SORT1	0
STAT3	0
STRADA	0
TGFA	0
TMEM173	1
TNKS	0
ACD	0
APBB1	1
APLP1	3
BAX	0
BBS4	1
BCL6	1
CAPRIN1	0
CDKN1C	0
CHRM1	0
COL2A1	0
FKBP4	0
GABBR1	0
GCLC	0
GRIN2A	3
HSP90AA1	0
INPP5J	0
ITGB1	0
LPAR2	0
LRP4	2
MAD2L1	1
MAP2K7	0
MIB1	0
PAWR	0
PHIP	0
PIK3CA	3
PPM1A	0
PRKAR1A	0
PTCH1	0
SELP	1
SEMA3A	1
SET	0
TIE1	0
TRAF3	0
TRPV4	0
UBE2I	1
ACHE	0
AVP	0
BAZ1B	1
CAT	0
CDK7	0
DGKG	1
DGKQ	1
DLX5	1
DYNLT1	0
ESR2	0
GPAM	1
HELLS	1
HES5	0
HTATIP2	0
ID3	0
INHBB	0
MAD2L2	0
MAPKAPK2	0
MAPT	0
MSX2	0
NR2F1	0
NSD1	2
OGT	2
PDCD10	1
PIAS2	1
PRKAG1	0
SDC4	1
SETDB2	0
SMARCA2	0
SORBS1	0
SOX8	1
SQSTM1	0
STRADB	0
SUMO1	0
TAB2	0
TRAF7	0
UCN	0
ZFHX3	4
ZGPAT	0
AIMP1	0
AP2S1	0
ARHGEF11	2
ARHGEF2	0
C3	0
CBY1	0
CCKBR	0
CHD8	0
CHST11	1
CLN8	0
COL4A3	0
CRYAA	0
CSDA	0
CX3CR1	1
FLNA	0
FST	0
FYN	0
FZD3	0
GNAO1	0
HSF4	0
IL8	0
JAG2	0
MAP1B	3
MAP3K13	2
MAPK8IP2	0
MYH6	3
NDUFA13	0
PLCG2	2
PPP2R4	0
PRKAR1B	0
PRMT2	0
PSMB4	0
RAN	0
RBPJ	0
SATB2	1
SETD8	0
SLC11A2	0
SOCS1	0
SPRY1	2
TNFRSF12A	0
TRIP6	1
VCP	0
WNT10A	1
ACE	1
ANXA1	0
ATG5	1
CARM1	1
CCL26	0
CD276	0
CD80	0
CXADR	0
DGKI	3
DLL1	0
DTX1	0
EGR1	0
FOXL1	1
FOXP4	0
GH1	0
GNAI3	1
HINFP	0
HIPK3	1
IL17F	0
JARID2	2
KAT2B	1
MAPKAPK3	0
NPY1R	3
PARD3	2
PRICKLE1	0
PRKAA2	0
PRKCE	1
PTPN1	0
PTPRU	1
SLIT3	3
SOX15	0
SOX5	1
STAT1	0
SYNJ1	3
TBL1XR1	0
TEK	1
TRAF4	0
TSPYL2	0
UBE2E1	0
USP2	0
YWHAG	1
ASCL2	0
ATF5	0
BCAR1	0
BIRC7	0
BPTF	2
CADM1	1
CCND2	0
CD27	0
CD40	1
CDK5RAP1	1
CELA1	0
CIDEA	0
CIT	4
CLIP3	1
CTCF	0
DDR1	0
DPP4	0
DUSP1	0
DUSP19	0
ETS1	0
FGD4	1
FGF19	0
FGFR1OP	0
FOXE3	0
FOXN4	0
FOXQ1	0
FZD8	0
GBX2	0
GHRHR	1
GPC3	1
IL29	1
ITGB2	1
KAT2A	1
KLF4	0
MAPK7	1
MYF6	3
MYST1	0
NKX6-2	0
NLRC5	1
POU3F3	1
PSMC4	0
PTH	0
PTPN11	2
PTPRG	1
RET	0
RPS6KA3	0
SCARB1	0
SEMA3F	0
SFTPD	0
SIK1	0
SPRY2	1
SUZ12	0
TAB3	0
TAF1	0
TERF2	0
UBE2C	0
UBE2D1	1
UCHL1	0
UHMK1	2
YWHAH	0
A2M	1
ACTN4	0
ADRA1A	2
AHSG	0
AKT1S1	0
ATOH1	0
ATP2A2	0
BMPER	1
C12orf52	0
C1QTNF2	0
CARD11	0
CD81	0
CERK	0
CLSPN	2
CLTC	2
COL3A1	1
DGKE	0
DGKH	4
E2F1	1
ELF3	1
ERN2	0
FBXO5	0
GIPC1	0
GIPR	0
GPR65	0
HSPA2	0
IGBP1	0
IL26	0
INSL3	0
LBX1	0
MAP3K5	1
MAPK9	0
MAS1	1
MYLK3	1
MYST4	0
NCK1	0
NOTCH3	1
NR2E3	0
OPRM1	3
OTX2	0
PHF8	0
PLXNA3	0
PSMB8	0
RAD50	2
RAG1	0
RNF20	1
SCRIB	0
SEMA4D	0
TICAM1	0
TIMP1	0
TTK	3
YWHAE	0
